# Supplementary material for: Nectin-4 reduces T cell effector function and is a therapeutic target in pancreatic cancer
Source: JCI Insight. 2025 Dec 9;11(2):e194290. doi: 10.1172/jci.insight.194290 (PMC12892910; doi:10.1172/jci.insight.194290)
Supplement: Supporting data values [file jciinsight-11-194290-s130.xlsx]

## Sheet: Fig.1A
%TIGIT+
Blood	PDAC	Blood	PDAC	Blood	PDAC
CD8+	CD8+	Tconv	Tconv	Treg	Treg
42.1	17.8	31.2	16.4	68.3	67.1
15	12.9	19	26.4	79.8	69.3
53	39.8	11.2	9.79	60.7	70.3
42.8	44.2	14.8	8.26	50.9	51.5
49.2	53	11.1	12.6	56.9	60.2
88.5	40.7	13.7	19.5	70.5	80.8
35.6	64.8	10.9	17.5	54	65.6
59.9	45.8	18.2	12.7	67.1	78.8
30.3	24.2	23	38.1	74.9	77.9
42.7	25.1	7.05	36.4	63.3	84.5
45	27.3	20.4	33.4	73.5	82.2
30.7	14.9	23.4	17.5	59.8	81.3
46.2	29.3	20.2	20.9	71.7	81.4
40	9.29	16.8	23.8	44.6	86.4
53.7	25.9	17.4	28.4	52.4	87.4
75.3	50.3	6.45	24.1	71.5	84.5
48.7	20	11.7	23.2	69.7	89.7
50.1	19.3	6.64	33.6	54	81
25	16.7	11.9	21.8	77.2	92.8
73.4	52.1	17.4	37.3	70.1	79.7
27.6	30.1	16.9	41.1	79.2	93.2
46.8	25.2	11.5	18	67.1	96.9
75.1	45.9	21.6	53.4	60	90.8
41	16.1	19.6	55.6	66.8	93.1
41	54.2	10.9	51.9	58.4	91.8
34.2	45.2	11.1	40	39	89.8
44.9	28.3	11.6	38.2	72.9	77.2
34.4	18.7	8.96	40.9	67.3	91.8
28.3	19.7	16.3	27.7	75.1	94.1
41.5	55.1	16.7	48.9	56.1	79.9
31.6	38.3	24.9	39.6	73.1	89.8
39.5	33.9	14	33.8	64.8	93.3
30.2	14.4	19.1	57.1	58.3	94.7
54.2	21.1	21.2	36.3	66.2	85.4
29.6	23	6.49	25.6	73.5	93.7
57.1	45.6	8.28	23.2	68.3	68.4
26.7	27.4	13.4	53	76.7	87.3
29.5	26.4	10.4	33	74.9	64.7
28.3	24.6	9.57	48.9	81.1	95
26.7	27.4	9.09	23.2	77.8	78.2
82	39.4	31.8	65.3	89	95.8
47.7	20.6	11.6	29.3	87.9	91.4
27.6	11.4	35.8	50.6	67.9	74.5
41.2	47.6	22.4	51.6	76.1	96
67.2	77	13.7	19.5	81.9	78.7
32.1	38.8	14.2	66.6	64.5	88.2
45.1	50.9	16.7	46	62.5	91
71.1	54.5	20.2	33.5	68.4	94.1
43.7	51.2	15.2	60.4	82	89.1
48.6	32.8	9.29	63.6	68.4	97.9
40.2	34.6	15.1	52.5	81.3	92.3
55.3	32.3	8.71	47.3	81.7	85.5
46.9	39	10.1	42	77.8	93.2
39.6	57.2	16.8	47	66.4	71.1
40.7	29.8	22.7	55	82	84.8
52.7	39.9	17.8	37.9	71	86.4
48.9	38.9	24	33.9	83.6	93.1
31.1	48.3	8.64	25.6	73.6	93.8
65.4	50.4	19	54.1	83.5	85.2
55	22.2	13.2	38	77.7	92.4
7.45	23.3	18.7	35.1	71.5	91.8
45.4	51.4	16.5	43.2
13.2	45.9	19.1	39.3
70.5	57.5
47.3	44.9
24.3	26.9
39.8	69.1
62.7	55.6
25.3	34
47.8	81.2
15.9	52.9
37.2	36.7
15.7	60.3
64.8	62
65.6	47.4
44.5	41
30.3	27.9
77.3	52.8
21.2	45
56.2	67.9
36.6	59.3
49.7	37.1
44.8	59.6
39.3	49

## Sheet: Fig.1B
%CD226+
Blood	PDAC	Blood	PDAC	Blood	PDAC
CD8+	CD8+	Tconv	Tconv	Treg	Treg
67.9	64.5	87	87.3	62.5	53.7
88	67.7	88	83.4	81.3	66
78.6	53.6	82.3	57.3	71.8	52.2
68.8	64.1	81.7	89.2	66.6	83.2
70.5	55.5	76.9	79.7	69	62.1
87.2	77	93.7	89.2	77.2	58.7
85.6	78.5	82.5	83.9	70	60.1
72.7	64	84.7	90.3	65.9	54.7
86.2	35.4	86.3	66.8	73.5	53.3
68.9	42	77.9	57.3	68.1	57.7
67.8	39.8	78	69.7	71.1	49.9
50.2	30	55.1	75	47.7	57
91.2	40.7	77.8	79.3	54.8	65.4
71.1	59.2	69.3	70.5	67.5	46.2
63.1	56.4	73.3	75.8	65	47.7
49.3	32.1	66.5	57.5	63.9	54.4
75.2	66.2	84.7	83.8	60	61.8
61.8	63.1	77.1	49.6	67.8	29.4
70	66.3	77.6	76.3	65	65.5

## Sheet: Fig.1C
%CD226+
Blood	PDAC	Blood	PDAC	Blood	PDAC
CD8+	CD8+	Tconv	Tconv	Treg	Treg
53.7	78.9	62.4	64	37.2	49.1
66	60.3	50.1	40.4	24	68.6
52.2	61.4	85	46.9	65.1	64.3
83.2	56.3	51.9	43.4	28.5	47.6
62.1	27.3	51.7	17.9	34.1	33.5
58.7	52.5	69.9	52.9	58	62.9
60.1	76.5	78	74.2	68	67.6
54.7	60.3	66.5	65	54.7	68.7
53.3	55	86.9	39.7	65.1	62.1
57.7	58.1	71.7	40.7	43.1	63.2
49.9	32.8	41	21.6	39.8	28
57	65.5	72.3	53.2	52.7	46.7
65.4	79.5	65.6	71.5	64.7	72.6
46.2	80.2	85.1	69.9	57.1	72.4
47.7	67	71.1	80.5	59.5	84.2
54.4	68	82.9	41.1	67	48.6
61.8	93.8	96.4	89.9	72	84.4
29.4	90.6	85.6	85.1	64.1	88.7
65.5	55	80	45.6	62.1	44.7

## Sheet: Fig.1D
% of CD8+
	Blood	PDAC
TIGIT-CD226-CD96-	3.431	6.523
TIGIT-CD226+CD96-	14.252	9.179
TIGIT-CD226-CD96+	8.32	8.95
TIGIT-CD226+CD96+	34.279	26.532
TIGIT+CD226-CD96-	6.775	12.763
TIGIT+CD226+CD96-	7.34	6.5
TIGIT+CD226-CD96+	9.15	16.19
TIGIT+CD226+CD96+	16.458	13.363
% of Tconv
	Blood	PDAC
TIGIT-CD226-CD96-	8.034	5.746
TIGIT-CD226+CD96-	15.74	15.313
TIGIT-CD226-CD96+	10.274	3.564
TIGIT-CD226+CD96+	49.274	27.18
TIGIT+CD226-CD96-	1.056	7.764
TIGIT+CD226+CD96-	3.0953	15.2684
TIGIT+CD226-CD96+	1.6016	8.191
TIGIT+CD226+CD96+	10.92	16.966
% on Treg
	Blood	PDAC
TIGIT-CD226-CD96-	5.486	2.142
TIGIT-CD226+CD96-	5.90105	2.65947
TIGIT-CD226-CD96+	2.81105	1.63789
TIGIT-CD226+CD96+	9.862	6.773
TIGIT+CD226-CD96-	13.28	15.733
TIGIT+CD226+CD96-	19.1784	16.359
TIGIT+CD226-CD96+	13.2989	24.8979
TIGIT+CD226+CD96+	30.184	29.8

## Sheet: Fig.1E
Blood											PDAC
	TIGIT of CD8+	TIGIT of Tconv	TIGIT of Treg	CD226 of CD8+	CD226 of Tconv	CD226 of Treg	CD96 of CD8+	CD96 of Tconv	CD96 of Treg			TIGIT of CD8+	TIGIT of Tconv	TIGIT of Treg	CD226 of CD8+	CD226 of Tconv	CD226 of Treg	CD96 of CD8+	CD96 of Tconv	CD96 of Treg
TIGIT of CD8+	1	0.298844	0.55959	-0.0794416	0.158731	-0.00273462	0.123466	0.4592	0.29526		TIGIT of CD8+	1	0.682491	0.620784	-0.625171	-0.379143	-0.0337517	0.189963	0.0759999	0.0405875
TIGIT of Tconv	0.298844	1	0.426516	0.208261	0.128644	0.16935	0.0850384	0.0828319	0.12768		TIGIT of Tconv	0.682491	1	0.781521	-0.405836	-0.478164	-0.345335	0.469047	0.326367	0.236043
TIGIT of Treg	0.55959	0.426516	1	0.442006	0.470074	0.36587	0.0956789	0.27721	0.150237		TIGIT of Treg	0.620784	0.781521	1	-0.289768	-0.328049	-0.486213	0.225756	0.290518	0.209164
CD226 of CD8+	-0.0794416	0.208261	0.442006	1	0.746988	0.377374	-0.299765	-0.110618	-0.0042027		CD226 of CD8+	-0.625171	-0.405836	-0.289768	1	0.564785	0.141568	0.0256781	0.279311	0.317694
CD226 of Tconv	0.158731	0.128644	0.470074	0.746988	1	0.551413	-0.154643	0.0436535	0.0338192		CD226 of Tconv	-0.379143	-0.478164	-0.328049	0.564785	1	0.617159	-0.209045	0.0249597	-0.110867
CD226 of Treg	-0.00273462	0.16935	0.36587	0.377374	0.551413	1	0.129587	0.166227	0.191166		CD226 of Treg	-0.0337517	-0.345335	-0.486213	0.141568	0.617159	1	-0.284002	-0.324067	-0.360051
CD96 of CD8+	0.123466	0.0850384	0.0956789	-0.299765	-0.154643	0.129587	1	0.519922	0.439598		CD96 of CD8+	0.189963	0.469047	0.225756	0.0256781	-0.209045	-0.284002	1	0.874002	0.751178
CD96 of Tconv	0.4592	0.0828319	0.27721	-0.110618	0.0436535	0.166227	0.519922	1	0.875104		CD96 of Tconv	0.0759999	0.326367	0.290518	0.279311	0.0249597	-0.324067	0.874002	1	0.834552
CD96 of Treg	0.29526	0.12768	0.150237	-0.0042027	0.0338192	0.191166	0.439598	0.875104	1		CD96 of Treg	0.0405875	0.236043	0.209164	0.317694	-0.110867	-0.360051	0.751178	0.834552	1

## Sheet: Fig.2B
IRS
CD155	Nectin4
2	6
2	6
2	8
2	4
2	8
2	2
2	6
4	8
2	8
2	8
4	8
2	2
4	4
2	4
2	2
2	4
2	9
4	3
2	3
2	12
4	4
4	8
2	4
2	8
2	6
6	9
3	8
6	4
6	4
3	8
3	4
6	2
3	2
3	2
9	4
3	4
9	6
6	1
3	4
3	2
9	9
3	9
3	8
3	0
3	8
6	8
6	3
8	3
4	4
8	6
4	4
12	4
8	0
8	4
12	1
8	6
4	4
4	9
4	6
4	6
4	6
4	6
4	6
4	8
8	8
4	8
4	8
8	8
4

## Sheet: Fig.2C
	Intensity 0	Intensity 1	Intensity 2	Intensity 3
CD155		63.75	28.99	7.25
Nectin-4	2.94	27.94	55.88	13.24

## Sheet: Fig.2D
Days elapsed	Low CD155	High CD155		Days elapsed	Low Nectin-4	High Nectin-4
35.868	1			38.071	1
35.047	1			31.43	1
23.573	1			12.789	1
5.852	1			11.441	1
76.438	0			76.438	0
51.715	0			51.715	0
10.027	1			9.37	1
7.068	1			22.882	1
13.874	1			17.655	1
20.975	1			69.337	0
47.803	1			16.866	1
17.162	1			23.573	1
22.751	1			47.803	1
16.373	1			17.162	1
27.09	1			44.121	0
17.655	1			21.107	1
44.121	0			14.762	1
15.255	1			36.066	1
9.37	1			72.986	0
21.107	1			27.847	1
38.071	1			58.258	0
14.762	1			22.751		1
6.214	1			16.373		1
12.789	1			21.83		1
2.992	1			9.764		1
22.882	1			17.49		1
13.184	1			6.016		1
3.616	1			51.189		0
33.14	1			12.296		1
36.066	1			11.868		1
69.337	0			9.666		1
21.83	1			32.088		0
9.764	1			35.868		1
17.49	1			5.852		1
1.151	1			10.027		1
6.016	1			7.068		1
51.189	0			13.874		1
12.296	1			27.09		1
9.205	1			2.992		1
11.868	1			13.184		1
72.986		0		33.14		1
8.745		1		1.151		1
9.666		1		9.205		1
36.526		0		8.745		1
32.088		0		36.526		0
22.323		1		22.323		1
16.866		1		20.449		1
20.449		1		23.441		1
31.43		1		20.975		1
11.441		1		15.255		1
23.441		1		6.214		1
27.847		1		35.047		1
58.258		0

## Sheet: Fig.3A
% of CD3+ of CD45+			% of CD3+
CD155 low	CD155 high		CD155 low	CD155 high	CD155 low	CD155 high	CD155 low	CD155 high
48.8	43.1		CD8+	CD8+	Tconv	Tconv	Treg	Treg
58	49.1		15.5	26	79.63	57.62	4.39	3.7
56.9	37.9		26.2	32.5	49.73	54.75	2.06	4.22
55.3	47.4		28.5	24.3	65.87	60.97	4.4	7.54
59.5	82.2		61.6	29.9	79.83	83.23	8.97	4.34
61.7	47.1		61.9	10.3	53.91	63.26	2.21	6.52
65	72.3		36.5	24.4	68.75	31.61	6.52	1.61
49.3	49.1		36.6	59.4	67.66	51.98	5.64	7.02
45.3	30.2		18.8	33.6	74.81	64.25	4.7	6.02
48.5	48.7		49	37.1	72.35	72.03	2.52	8.27
43.7	57.6		28.3	25.8	72.71	69.26	0.62	0.86
63.8	49.2		12.6	15.1	80.57	72.32	3.56	4.8
49.3	56.1		41.6	25.4	75.41	65.57	2.53	4.69
43.5			25.5	19	81.14	43.48	4.18	8.72
54.9			9.09	27.5	73.31	70.76	7.15	6.66
36.7			36.1	40.5	54.32	62.79	22.74	6.75
61.2			21.2	19.8	52.97	64.28	0.98	4.29
44.1			23.4	28.3	80.98	49.25	1.32	0.54
38.3			17.2	17.7	69.43		2.07
38.4			21.8	43.8	41.81		4.09
62.7			38.4		44.77		3.07
50			37.5		82.53		0.8
49			32		54.06		1.36
29.6			24.4		66.05		1.36
57			14.7		68.23		5.74
61.3			10.7		59.25		3.22
56.8			25.6		68.38		3.53
46.4			12.7		49.95		3.25
46.6			20		77.78		11.42
37.6			11.6
47.6			14.4
46.4			39.9
			35.1
			12.7
			44.3
			32.9
			22.7
			36
			32.9
			16
			25.1
			51.4
			52.2
			13.9
			37.9
			27.2
			22
			31.3
			22.8
			39
			8.63

## Sheet: Fig.3B
% of CD3+ of CD45+			% of CD3+																																										36.6	46.6	38.1	38.1	43
CD155 low	CD155 high		CD155 low	CD155 high	CD155 low	CD155 high	CD155 low	CD155 high																																					44.66		49.9	46.7	45.49
49.6	23.9		CD8+	CD8+	Tconv	Tconv	Treg	Treg																																					13.04		7	19.9	10.8
34.7	25.6		30.7	46.8	55.09	39.03	10.41	4.77
45	30.6		22.3	29	65.96	51.85	6.86	15.75
63.1	24.9		56.2	34.2	43.23	52.56	6.57	10.84
67.1	69.4		46.5	51.3	43.61	27.3	7.4	2.68
8.76	53.5		84.6	58.5	34.97	43.46	13.73	6.52
50	54.7		63.3	44.8	19.31	25.47	1.99	5.33
37.9	29.9		43.8	58.6	27.33	66.03	5.17	9.17
26.8	18.3		44	22	40.8	40.43	2.68	11.67
49.1	57.4		49.3	44.4	20.88	43.64	5.82	8.56
22.2	61.9		26.7	33.2	23.1	62.08	4.6	7.52
46.1	59.7		19.1	39.8	44.79	51.1	19.3	14.5
18.8	52		25.3	26.3	53.01	67.62	18.65	6.6
4.27			48	29.8	40.38	40.16	3.04	18.04
50.3			71.3	22.8	72.81	25.58	7.27	11.93
15.6			59.1	34.2	44.66	36.14	13.04	17.05
31.8			14.4	53.6	49.9	54.3	7	7.2
24.8			49.1	43.5	46.7	59.68	19.9	9.72
20.4			70.3	32.6	45.49		10.8
47.6			34.1	25.9	23.42		3.98
51.4			30.4		22.31		4.09
33.4			68.5		38.21		14.7
30.8			39.3		41.46		9.54
42.5			27.8		71.22		4.38
34.3			38.4		44.23		8.87
49.3			16.9		23.59		14.21
47			47.4		34		2.73
24.6			60.6		36.54		18.16
12.9			61.9		41.82		3.98
26.1			17.4
29.2			25.1
17.8			36.6
			46.6
			38.1
			38.1
			43
			66.7
			69.8
			31.5
			51.3
			50.7
			51
			45.4
			35.8
			37.7
			19.3
			42.7
			59.4
			60.8
			39.1
			48.5
[truncated: 15 more columns]

[truncated: 15 more sheets: Fig.3C, Fig.3D, Fig.4A, Fig.4B, Fig.4C, Fig.4D, Fig.5C, Fig.6A, Fig.6B, Fig.6D, Fig.6E, Fig.S1D, Fig.S1E, Fig.S1F, Fig.S3C]
